# Supplementary material for: Functional Traits of Native Plant Species That Inhibit the Seedling Growth of the Exotic Invader Solidago canadensis
Source: Plants (Basel). 2025 Sep 8;14(17):2806. doi: 10.3390/plants14172806 (PMC12430648; doi:10.3390/plants14172806)
Supplement: Supplementary file 1 [file plants-14-02806-s001.zip]

Archive with 1 entries (1 files):
- plants-3706639-supplementary.pdf
